# Supplementary material for: Evaluation after delayed and repeated intervention in the VIPVIZA-extended randomized controlled trial: beneficial results 6 years after baseline
Source: Eur Heart J Open. 2026 Apr 13;6(2):oeag047. doi: 10.1093/ehjopen/oeag047 (PMC13075482; doi:10.1093/ehjopen/oeag047)
Supplement: oeag047_Supplementary_Data [file oeag047_supplementary_data.zip]

Archive with 9 entries (9 files):
- Supplementary Figure 2 VIPVIZA.pdf
- Supplementary figure 2.eps
- Supplementary Figure 3 VIPVIZA.pdf
- Supplementary figure 3.eps
- Supplementary Figure 4 VIPVIZA.pdf
- Supplementary figure 4.eps
- Updated March 27 2026 Clean Revised material VIPVIZA Tables and Legends to Supplementary Figures.pdf
- Supplementary Figure 1 VIPVIZA.pdf
- Supplementary figure 1.eps
